# Supplementary material for: A two-years real-word study with fingolimod: early predictors of efficacy and an association between EBNA-1 IgG titers and multiple sclerosis progression
Source: Front Immunol. 2024 Jun 7;15:1384411. doi: 10.3389/fimmu.2024.1384411 (PMC11190074; doi:10.3389/fimmu.2024.1384411)
Supplement: Supplementary file 1 [file Table_1.xlsx]

## Sheet: TODO-1 LINEA BASAL
ID	GENDER	AGE	STARTING AGE	DISEASE DURATION (months)	LAST TREATMENT	LAST TREATMENT DURATION (months)	MRI AT BASELINE (GD+)	EDSS AT BASELINE	EDSS 2 YEARS LATER	RELAPSES 2 YEARS EARLIER	RELAPSES 2 YEARS LATER	PIRA	RAW	HHV6 IgG BAS.	VARIATION BASELINE-6 MONTHS	HHV6 IgM BAS.	VARIATION BASELINE-6 MONTHS	EBNA1 BAS.	VARIATION BASELINE-6 MONTHS	VCA BAS.	VARIATION BASELINE-6 MONTHS	DR1	DR2	DQA11	DQA12	DQB11	DQB12	1501
1	1	51	23	330	NTZ	26	0	3.5	4	0	0			36.93	-0.280747	2.659	-0.228657	22.221	0.00850547	57.71	-0.103362	2	2	102	102	602	602	22
2	0	27	22	57	NTZ	20	0	2	2	0	0			26.503	0.0194318	4.364	0.20692	18.3	0.150273	49.199	0.220553	2	4	102	301	602	302	12
3	0	40	29	125	NTZ	22	0	3.5		0				16.268	-0.098537	1.598	0.173342	28.577	0.10127	57.92	-0.0222376	2	6	102	501	602	301	12
4	1	39	26	153	NTZ	33	16	3	3	1	0			12.626	0.417709	4.892	-0.294767	23.604	0.0577021	0.21	174.229	3	4	501	101	201	503	11
5	0	45	30	179	AG	9	0	6.5	7.5	0	0	YES		15.939	0.240354	1.16	-0.22069	18.919	-0.158888	45.591	0.329166	3	3	501	501	201	201	11
6	0	38	34	48	AG	23	5	4	3.5	1	0			17.361	-0.191752	1.416	0.0360169	20.214	-0.099535	49.147	0.104666	7	4	201	301	201	302	11
7	0	35	22	151	IFN-BETA	11		0	2	1	2		YES	11.7	-0.0982906	2.6	-0.374231	25.687	-0.141823	44.987	0.13764	1	2	101	102	501	602	12
8	1	42	35	84	AG	29	1	3.5	4	1	0			8.7	-0.0783908	1.7	0.747647	23.93	-0.0714166	54.659	0.120547	4	5	301	501	302	201	11
9	1	57	36	244	NTZ	35	0	6	6	1	0			24	-0.079625	0.9	0.497778	22.838	-0.0103774	59.672	-0.0785125	2	6	102	501	602	301	12
10	0	44	35	103	IFN-BETA	35	10	2.5	2.5	3	1			23.848	0.122526	26.834	-0.431691	20.259	-0.124439	31.496	0.0176213	3	3	501	501	201	201	11
11	0	44	30	161	MTX	18	0	3.5	4.5	0	0	YES		17.04	0.298122	0.83	0.721687	12.703	0.00173187	45.932	-0.0608726	1	6	101	103	501	603	11
12	0	46	39	90	NTZ	33	0	4	4.5	0				18.07	0.0375208	3.106	0.54443	18.637	0.0392767	51.654	0.0576722	3	6	501	103	201	603	11
13	0	44	30	165	NTZ	44	0	2	3	2		YES		13.507	0.168283	3.229	0.236296	19.685	0.158141	52.52	0.179741	2	7	102	201	602	202	12
14	0	48	27	245	NTZ	32		4.5	4	0				16.35	0.675841	1.668	0.143285	23.998	-0.0461705	53.99	0.187072
15	0	56	39	208	AG	100	10	2.5	2	2	0			36.09	-0.238016	2.55	-0.568627					1	2	101	102	501	602	12
16	0	46	34	146	NTZ	28		5	6	1	0	YES		18.6467	-0.0225035	3.28352	-0.0179641					1	5	101	501	501	301	11
17	1	38	25	151	NTZ	49	0	4	4	0				21.581	-0.123396	2.605	-0.282534	24.55	-0.102322	65.69	-0.25803	2	4	102	301	602	302	12
18	0	46	28	214	NTZ	35	0	3	4	1				23.9	-0.134226	1.09	0.233945	24.237	0.0398564	60.752	-0.147814	3	5	501	501	201	301	11
19	1	43	26	203	NTZ	32	0	3.5	3	0	0			13.859	0.0101739	5.822	-0.330127	26.318	-0.138232	50.84	0.00283242	2	7	102	201	602	201	12
20	1	35	31	48	NTZ	30	0	4	3.5	1	5			38.31	-0.186949	3.234	-0.294682	26.179	-0.125062	57.71	-0.1179	2	6	102	501	602	301	12
21	0	46	30	187	AG	17		6	5.5	0	1			22.4	-0.294866	2.2	0.167273	19.775	-0.0483944	77.756	-0.343292	2	4	102	301	602	303	12
22	1	45	34	133	AG	49		3.5	3	1				14.68	0.233379	5.401	0.528236	23.78	-0.171741	35.06	-0.00470622	1	7	101	201	501	201	11
23	0	25	15	120	NTZ	6	5	2	1	6	1			30.559	0.0274551	8.845	0.487846	20.749	0.151863	46.684	0.28438	3	2	501	102	201	602	12
24	0	39	22	205	NTZ	27	1	1.5	3.5	0	1		YES	14.721	0.176551	2.804	-0.00142653	19.538	0.147661	43.806	0.381318	2	3	102	501	602	201	12
25	0	40	23	203	NTZ	29	0	3	3.5	0	0			21.294	-0.102987	3.012	-0.283533	23.925	-0.177137	63.63	-0.141411	3	4	501	301	201	301	11
26	0	46	23	268	NTZ	37	0	3.5	3	0				21.57	-0.125869	2.26	-0.050885	23.288	-0.0309172	50.879	0.0111048	4	5	301	501	302	301	11
27	0	34	25	104	NTZ	1	0	3.5	2	2	0			30.01	-0.140953	1.795	-0.142061	21.475	0.0115483	46.706	0.226181	3	2					12
28	0	27	14	149	NTZ	47	0	2	1.5	0	0			24.91	0.242473	1.016	-0.202756	29.55	-0.00267343	53.556	-0.0972814	3	5	501	501	201	301	11
29	0	33	17	202	IFN-BETA	134		6.5		0				30.11	-0.128861	5.753	-0.774031	30.158	-0.332748	19.304	2.25782	1	3					11
30	0	32	19	155	NTZ	43	0	2	1.5	0				29.12	-0.0612637	1.386	0.550505	16.417	0.421697	41.026	0.334763	3	5	501	501	201	301	11
31	0	53	23	367	IFN-BETA	4	0	7	6	2	0			31.49	-0.0679581	3.582	-0.0586265	20.954	0.140403	59.949	-0.180403	7	5	201	501	201	301	11
32	0	40	16	294	NTZ	35	1	2.5	3	0	1			24.006	0.0204949	4.34	0.24977	24.538	-0.1212	43.478	0.256268	2	3	102	501	602	201	12
33	0	35	18	202	IFN-BETA	109	0	2.5	3.5	2	0	YES		16.406	0.0727783	1.684	-0.465558	20.811	0.150401	52.375	-0.0255465	7	9	201	301	201	303	11
34	0	37	25	139	IFN-BETA	16				0	1			16.761	-0.213412	15.658	0.0150722	17.95	-0.0466852	19.108	0.0278941	3	6	501	102	201	604	11
35	0	49	33	191	MTX	15	0	5.5		2	0			43.204	0.129155	6.255	-0.414548	25.83	0.0197832	65.156	-0.226334	2	3	102	501	602	201	12
36	1	44	30	164	AG	25	0	4.5	6	0	0	YES		26.1	0.210728	1.9	-0.421053	26.023	-0.0349691	64.35	-0.149169	1	1	101	101	501	501	11
37	0	41	28	147	AG	18	0	4	4	2	0			28.534	-0.0949394	8.252	-0.219825	20.518	0.0318745	63.299	0.0175516	7	7					11
38	1	31	21	119	AG	12	0	3.5	4	0	0			23.15	0	7.005	0	27.06	0	52.16	0.00191718	7	2	201	102	301	602	12
39	0	34	22	141	IFN-BETA	7	0	2.5	2	3				28.38	0.139535	5.969	-0.214274	25.45	0.0358743	40.459	0.0684397	2	3	102	501	602	201	12
40	0	38	28	121	NTZ	10	0	6	6.5	0	1		YES	10.178	0.154451	4.277	0.220715	19.336	-0.0988312	48.438	0.0904868	1	8	101	0401/0601	501	X	11
41	1	42	33	112	AG	85	0	3	2.5	1				14.6461	-0.153765	1.39709	0.582578	18.106	-0.139954	24.103	-0.0787454	2	6	102	102	602	602	12
42	0	35	27	98	AG	80	1	1.5						37.8	-0.0856349	3.1	0.686774	20.203	-0.162204	48.937	-0.0487974	3	6					11
43	0	37	25	154	NTZ	53		1.5	3	1	1		YES	12.8	0.0833594	1.1	0.765455	19.448	-0.0799054	50.63	-0.130377	5	5	501	501	301	301	11
44	0	31	27	52	IFN-BETA	43		2		1				21.221	0.0782715	4.764	0.324307	23.82	-0.240722	64.73	-0.22736	3	2	501	102	201	602	11
45	0	51	13	281	NTZ	43	0	3	3	0	0			18.97	-0.0962045	1.33	0.993985	8.063	-0.115962	46.076	-0.04842	1	3					11
46	0	28	26	27	NTZ	6	0	1	1	4	0			23.468	0.182461	3.493	-0.175494	12.466	0.0218193	18.766	-0.0353299	1	3	101	501	501	201	11
47	0	32	24	90	IFN-BETA	36	10	1		2				22.874	-0.0742328	1.448	-0.138122	18.188	0.123158	57.487	-0.174074	2	4	102	301	602	03*	12
48	0	41	29	146	AG	48		2.5	2.5	1	1		YES	1.45	-0.275862	3.61	-0.446814	27.16	-0.132216	55.74	0.029817	1	7	101	201	501	303?	11
49	1	28	20	89	AG	76		1.5		1				22.664	-0.0281504	3.445	-0.483309	21.93	-0.125262	62.18	0.122194	1	7					11
50	0	30	24	80	NTZ	1	10	4	3.5	6	1			48.4	-0.468595	5.8	-0.530517	20.872	0.0369874	65.06	-0.23632	6	8	501	0401/0601	301	X	11
51	0	43	25	214	NTZ	48	0	4	4	1	1			30.807	0.0710877	2.256	-0.189273	23.589	-0.18852	65.39	-0.0497477	7	2	201	102	202	602	12
52	0	41	34	81	NTZ	46	0	2.5	2.5	4				23.031	0.15579	2.02	0.575743	19.55	-0.00465473	56.205	-0.170181	2	7	102	201	602	303	12
53	0	54	40	161	AG	72	1	6	6.5	1	1		YES	10.21	-0.168462	1.488	-0.260753	25.968	-0.209373	55.499	0.0915692	6	7	102	201	602	202	11
54	0	44	34	125	NTZ	58		4		1	2			17.35	0.339654	1.921	-0.205102	18.97	-0.406958	67.98	-0.244601	3	7					11
55	0	25	19	79	NO		1	2.5	1	1	2			31.78	0.444053	3.6	1.57472	26.85	0.00364991	37.68	-0.0477707	4	6	301	103	302	603	11
56	1	30	23	88	AG	28	10	2.5	2	0	1			31.06	0.0139408	5.463	-0.492037	13.787	0.031624	58.701	-0.238395	1	4	101	301	501	301	11
57	0	38	22	192	IFN-BETA	21	0	3.5	5	0	3		YES	11.37	0.251363	3.901	0.367342	22.613	-0.107107	50.276	-0.147227	6	5	101	501	503	301	11
58	1	25	19	71	AG	21	2	3	2	2	0			23.6	-0.0614407	1.8	0.005	18.604	-0.104386	22.008	0.335196	6	7	103	201	603	202	11
59	0	60	55	68	NTZ	13	0	7.5	7.5	1	0			15.5	0.161871	4.03	-0.246898	2.883	-0.0194242	37.336	0.0151061	3	3	501	501	201	201	11
60	1	56	45	141	AZT	6		7	7					29.431	0.54463	2.112	-0.132102	27.275	-0.141338	50.105	0.289592	2	4	102	301	602	302	12
61	0	34	25	108	IFN-BETA	23		3	2.5	2	0			37.6	-0.207394	9.9	-0.398788	20.405	-0.077236	8.688	4.35474	4	5	301	501	301	301	11
62	0	51	31	240	NTZ	28	0	3	2.5	0	1			25.4	-0.230197	30.277	0.0655943	17.523	0.329681	51.798	0.205645	4	6	501	103	302	603	11
63	1	35	28	105	NTZ	45	0	4	4	3	2			12.22	0.434534	1.685	1.53056	21.182	0.122651	48.136	0.364675	7	9	201	301	202	303	11
64	0	30	23	81	IFN-BETA	57		0	1	1				31.117	-0.0071665	4.051	-0.0560355	15.788	0.0656195	39.291	0.0741646	2	3	102	501	602	201	12
65	1	32	27	70	IFN-BETA	56		2		2	1			16.082	-0.0073374	3.397	0.694436	20.597	-0.164587	14.659	0.134593	2						12
66	0	39	31	89	NTZ	49	0	5.5	6.5	2	0	YES		30.11	-0.17456	1.3	0.261538					6	6	501	102	301	604	11
67	1	34	21	161	NTZ	48	0	2.5		0				22.75	-0.0778022	1.89	-0.0878307	23.285	-0.0106077	62.9	-0.0702862	2	8	102	0401/0601	602	X	12
68	1	42	28	170	NTZ	24	2	3	3	1	0			10.71	-0.0177404	1.68	-0.0297619					2	4	102	301	602	301	12
69	0	38	26	146	MTX	19	0	3.5	3.5	1	0			12.568	0.181572	3.567	-0.557051	29.617	-0.0859641	47.034	0.00563422	2	7	102	201	602	202	12
70	0	38	26	147	NTZ	36	0	2	2	0	0			16.7	0.0906587	3.244	0.729655	22.071	0.0868561	61.932	0.0606795	1	2	101	102	501	602	12
71	0	38	31	88	AG	46	6	3.5		0				10.37	0.0154291	8.663	-0.03994	17.748	0.0896439	53.215	-0.234126	1	7	101	201	501	303	11
72	0	27	22	62	IFN-BETA	52		1.5	1.5	0	1			25.74	-0.12704	3.145	0.081399	23.317	-0.0695201	55.255	0.00513981	2	6	102	102	602	602	11
73	1	31	25	74	NTZ	19	0	5		1				35.49	-0.0064807	0.99	0.788889	22.171	0.088088	37.713	0.143346	5	2	501	102	301	602	12
74	0	27	23	53	AG	43	10	2	0	1	1			23.27	-0.070477	1.511	0.155526	23.349	0.0722943	42.193	-0.00940914	2	7	102	201	501	202	12
75	0	40	29	132	NTZ	32	0	2.5	2	0	0			23.489	0.164332	1.35	0.115556	23.39	-0.00555793	52.887	0.177227	4	6	301	101	302	503	11
76	0	27	19	96	NTZ	24	0	1	2.5	4	3		YES	12.084	0.146971	3.133	0.286307	22.646	-0.0735671	60.157	-0.209203
77	0	41	30	132	IFN-BETA	9	0	3.5	4	2	0			11.53	0.104076	2.714	-0.439941	19.057	0.128929	25.614	0.00519247	7	6	201	103	202	603	11
78	0	32	31	21	AG	7	3	2.5	2.5	6				27.19	-0.656859	2.967	-0.197843	28.806	-0.284593	44.436	0.0572959	3	5	501	501	201	301	11
79	1	23	18	53	IFN-BETA	43		1	2	1	0	YES		9.804	-0.0269278	1.561	-0.237668	24.73	0.0646583	46.457	0.023441
80	0	20	17	38	IFN-BETA	15		0	1	4	2			17.763	0.364071	2.636	-0.258346	19.891	0.33025	61.812	-0.0632887	7	6	201	103	202	603	11
81	1	34	33	7	NO			2	1.5	2	0			11.31	0.27763	5.008	0.414736	22.455	0.173458	42.717	0.220123	4	3	301	501	03*	201	11
82	0	47	45	24	NO		1	3	2	2	0			20.181	0.223923	1.692	0.469267	15.788	0.473271	48.11	0.147163
83	0	22	19	38	IFN-BETA	33	1	1.5	0	2	0			22.152	0.0355724	4.946	-0.0671249	16.543	0.389651	40.945	-0.29227	5	1	501	101	301	501	11
84	1	42	11	363	NO			6	8.5	1	2		YES	27.8	-0.408381	1.8	0.121667
85	0	33	20	161	AG	24		5.5	6	3	2		YES	22.31	0.0771403	3.15	0.168254	28.547	-0.188566	51.115	0.0367211	6	5	102	501	602	301	11
86	0	43	19	280	AG	51	0	3.5		2	2			16.83	0.116102	3.87	0.0136951	18.883	0.122968	59.538	-0.130656							11
87	0	35	35	3	NO		1	0	0	1	0			17.89	0.118781	5.17	0.507544	23.198	-0.056298	54.646	-0.106632	8	1	0401/0601	101	X	501	11
88	0	25	25	7	NO		10	1	1	2				26.815	0.0341973	4.145	-0.423643	21.538	-0.242919	60.07	-0.17398	1	7	101	201	501	202	11
89	0	31	16	190	IFN-BETA	84								15.16	0.165567	4.213	0.359839	20.804	-0.0634493	46.56	0.000794674							12
90	0	53	35	216	IFN-BETA	192	1	3.5	3	2	1			23.465	-0.27948	7.914	0.544225	14.21	-0.262702	66.821	-0.111282	4	6	301	603	103	301	11
91	0	38	33	60	IFN-BETA	3	1	2	2	1	0			40.541	0.210404	3.41	-0.00938416	25.027	-0.0043553	55.59	-0.0199856	1	4	302	501	101	301	11
92	0	36	29	84	NTZ	47	0	2.5	1.5	0	0			62.038	0.0210839	10.091	-0.0450897	20.027	0.0231188	40.103	-0.0064085	4	2	302	602	102	301	12
93	1	34	18	192	AG	60	0	1.5	0	3	0			43.349	-0.159681	1.535	-0.116612	22.643	-0.0343152	57.248	0.00358091	2	2	602	602	102	102	22
94	1	28	23	60	TERI	30	4	1.5	1	2	0			8.507	0.411073	2.739	0.0963855	19.114	0.0962645	57.231	0.0964687	7	5	202	301	201	505	11
95	0	22	17	60	NTZ	58	3	1	2	0	0	YES		51.257	-0.0711317	4.335	-0.377855	18.134	-0.035348	55.863	0.0908831	5	6	301	603	103	505	11
96	0	30	25	60	NTZ	24	3	3.5	3	1	0			16.456	0.174891	5.505	-0.0688465	12.561	-0.089961	64.239	0.00719189	7	7	202	202	201	201	11
97	1	36	36	2	NO		3	2.5	3	2	0			56.304	-0.0278843	5.418	-0.0546327	19.918	-0.0513104	65.009	-0.00316879	1	7	202	501	101	201	11
98	0	36	33	36	IFN-BETA	18	1	1.5	1.5	2	0			21.305	-0.0686693	5.218	-0.267535	15.586	0.132876	56.957	0.00121144	3	8	201	402	401	505	11
99	0	26	23	36	NTZ	3	0	2	2	2	1			48.147	0.103558	2.212	-0.104882	25.804	-0.0675864	58.65	0.0189429	6	6	301	609	102	505	11
100	0	41	29	144	NTZ	18	0	3	3	0	0			6.013	-1	1.189	0.637511	2.766	0.0542299	29.128	-0.00587064	4	6	302	603	103	301	11
101	0	54	29	300	NTZ	66	0	6	6	1	1			43.908	-0.187255	4.121	0.000727979	10.586	-0.151899	56.667	0.00965288	3	3	201	201	501	501	11
102	1	38	23	180	NTZ	78	2	4.5	4	1	2			3.869	0.562161	3.304	-0.0920097	8.706	0.428785	58.291	-0.0305021	1	7	202	501	101	201	11
103	1	46	41	60	IFN-BETA	35	2	2	1.5	2	0			51.305	-0.0168989	7.685	-0.573715	21.921	-0.0795584	54.291	-0.0387357	4	5	301	301	302	505	11
104	0	18	16	24	IFN-BETA	24	0	2	2	3	0			63.689	0.101776	5.704	-0.0759116	25.082	0.0195359	59.299	0.00691411	5	2	301	602	102	505	12
105	1	41	36	60	IFN-BETA	12	0	3.5	2	3	0			19.845	-0.0148148	3.928	-0.397658	3.951	-0.0172108	64.427	0.0055722	7	7	202	202	201	201	11
106	1	37	29	96	NTZ	52	0	2	2	1	0			22.419	0.206789	4.372	0.24634	30.395	0.0466195	48.718	0.0543947	3	3	201	201	501	501	11
107	1	39	26	156	NTZ	26	0	2	2	1	0			56.529	0.0231916	1.831	0.137084	20.341	0.003343	56.051	-0.0551997	1	5	301	501	101	505	11
108	1	47	31	195	NTZ	16	0	2	2	0	0			18.979	-0.114179	0.607	-0.0840198	4.455	-0.116274	10.769	-0.0253505	3	6	201	301	501	501	11
109	0	51	23	336	NTZ	92	0	3.5	2.5	0	0			34.181	-0.154735	1.737	-0.00115141	27.398	0.019381	63.761	0.0284186	3	5	201	301	501	501	11
110	0	49	40	108	NTZ	3	1	2	3	2	1		YES	52.986	0.13479	11.857	-0.20393	22.234	0.115229	69.111	0.465744	3	2	201	602	102	503	12
111	0	53	20	396	NTZ	78	0	3.5	4	0	1			4.999	1.65473	1.469	1.14908	16.512	0.0198038	57.658	-0.0278712	5	2	301	602	102	505	12
112	1	60	50	120	NTZ	61	0	6.5	6.5	0	0			0.162	0.938272	3.397	0.405063	16.349	-0.0516851	67.179	-0.0429896	3	7	201	202	201	501	11
113	0	54	36	216	NTZ	44	0	3.5	3.5	0	0			36.817	0.0243366	1.711	-0.289889	20.286	-0.0315489	72.889	-0.109523	4	7	202	302	201	301	11
114	0	41	26	180	NTZ	66	0	2	2	0	0			29.694	0.00835186	0.25	0.408	20.109	0.203242	54.291	0.0330442	4	2	301	302	102	301	12
115	1	24	12	144	NTZ	84	0	1.5	1.5	0	0			49.436	-0.166336	0.98	-0.223469	24.864	0.0345077	66.068	-0.0315584	5	6	301	503	101	505	11
116	0	40.9589	21.1233	238.027	NTZ	11	0	3.5		3	3			17.493	-0.190019	15.163	-0.163754	24.325	-0.271614	18.168	-0.127422
117	1	34.926	32.0932	33.9945	IFN-BETA	12	0	3.5		5	1			13.227	-0.148711	0.327	7.89297	5.952	0.143481	49.158	0.0788071
118	0	50.1671	25.3753	297.501	AG	60	0	1.5	1.5	1	0			15.526	-0.0481773	1.928	-0.406639	36.567	-0.065086	40.884	-0.106594
119	0	43.3342	17.4082	311.112	NTZ	29	0	7	6.5	4	0			16.371	-0.114226	6.895	-0.0142132	23.869	-0.332481	62.147	0.000675817
120	0	51.189	15.5918	427.167	IFN-BETA	6	0	6.5	6.5	3	1			14.072	-0.0275725	4.641	-0.0564534	36.349	-0.100966	74.211	0.023824
121	0	37.4247	28.2164	110.499	IFN-BETA	36	0	1.5	1.5	2	1			13.338	-0.0778977	6.634	-0.339916	30.218	-0.0551327	74.547	-0.0132668
122	0	30.8685	21.7753	109.118	IFN-BETA	30	7	1.5	2	2	0			13.67	-0.00504755	15.948	-0.170115	36.964	-0.091792	69.768	-0.0482743
123	0	48.5425	37.3808	133.94	AG	32	0	3.5	4	0	0			20.042	-0.0698034	4.608	-0.29796	26.409	-0.0969367	54.147	-0.0454873
124	0	36.4575	30.126	75.9781	AG	4	2	2	2	1	0			15.402	0.0997922	2.288	0.0284091	21.329	0.0725772	57.347	-0.0389035
125	1	40.3918	22.2082	218.203	NTZ	7	2	7.5	8	0	0	YES		11.302	-0.0796319	2.353	0.361241	29.385	-0.231615	54.253	-0.0807144
126	0	42.8822	24.1123	225.238	IFN-BETA	36	0	2	2.5	2	0			19.169	-0.0274401	14.412	-0.215445	21.925	-0.160182	67.095	-0.0125494
127	0	26.0822	25.0356	12.5589	NO	0	0	1.5	1	1	0			19.349	-0.118094	11.601	-0.47039	34.921	-0.181839	34.421	-0.0440429
128	0	27.7644	21.9644	69.6	NTZ	18	2	6	5	4	0			14.127	-0.0186168	14.673	-0.224903	28.571	0.0493157	64.442	-0.000651749
129	1	28.0603	25.2	34.3233	IFN-BETA	18	0	2	2	2	0			12.175	0.0932238	6.471	-0.328388	21.171	-0.0281517	65.116	0.0203637
130	1	37.0959	27.5068	115.068	NTZ	9	0	6.5		2	1			13.435	0.0247116	14.02	-0.606063	24.425	0.0357421	64.379	-0.0107954
131	1	43.1534	33.6356	114.214	NTZ	15	0	3	6	5	0	YES		2.853	0.0290922	3.627	-0.116901	24.524	0.107609	50.042	0.0660445
132	0	46.3726	40.7425	67.5616	IFN-BETA	19	1	2	2	3	0			14.391	-0.0847057	3.399	-0.23095	23.452	0.0524902	52.274	0.015304
133	0	47.4027	39.0986	99.6493	NTZ	24	0	4	2	3	0			17.729	-0.632015	8.203	0.489943	37.56	-0.288445	70.505	-0.0337423
134	1	36.0164	23.7397	147.321	IFN-BETA	4	2	2.5	6	2	0	YES		10.651	-0.117078	15.621	-0.405864	27.956	0.121369	54.105	-0.0513631
135	1	41.5315	21.5452	239.836	IFN-BETA	20	0	3	3	3	0			18.504	-0.139213	6.373	-0.364193	27.46	0.0245812	47.495	0.0332456
136	0	51.2795	32.5096	225.238	IFN-BETA	18	1	6.5	6.5	1	0			11.15	-0.00753363	3.725	-0.535034	33.849	-0.085586	36.926	-0.00284352
137	0	38.6082	24.3151	171.518	NTZ	48	0	7		2	1			15.014	-0.0378314	4.869	-0.281783	20.992	0.0170065	65.347	-0.019649
138	0	24.1973	18.8329	64.3726	NTZ	24	0	2.5	2.5	0	0			13.643	-0.123873	10.523	-0.310558	3.611	-0.0329549	3.789	0.0113486
139	0	39.4055	30.337	108.822	IFN-BETA	20	0	2	1	2	0			18.615	-0.00370669	5.261	-0.124121	33.73	-0.059413	63.068	-0.0379115
140	0	40.926	30.5616	124.373	AG	5	0	2		4				22.77	-0.366798	7.81	-0.129706	27.063	0.0872778	66.972	-0.217733
141	1	50.5288	16.463	408.789	NTZ	24	3	3		2	2			16.198	-0.0295716	1.895	0.396834	21.167	-0.144328	65.558	-0.223344
142	0	36.9425	28.0384	106.849	IFN-BETA	72	0	6.5	5.5	1	0			18.019	0.0815806	9.935	-0.30921	20.101	0.0874583	58.048	-0.0109909
143	0	52.6548	48.9342	44.6466	AG	3	0	6	4.5	3	0			7.7	-0.539481	32.501	-0.436848	29.222	-0.0093765	63.068	-0.0157925
144	0	33.937	24.2301	116.482	IFN-BETA	12	0	2		1				43.546	0.0528407	5.373	-0.355853	16.383	-0.0817921	66.833	-0.00894768
145	0	34.3699	16.2329	217.644	DMF	1	31	3.5	1.5	2	0			7.22	0.407202	17.199	-0.211408	25.677	-0.0577949	55.797	0.0121333
146	1	40.7205	40.5452	2.10411	NO	0	7	2	2	1	0			3.866	0.636317	6.009	0.0088201	18.285	-0.0795734	53.127	-0.0131195
147	1	46.1753	32.1836	167.901	NTZ	60	0	7.5	7.5	0	0			23.866	-0.0294561	12.041	-0.257371	18.256	0.00158852	72.271	-0.00138368
148	0	46.3699	30.463	190.882	NTZ	43	0	1.5	1.5	0	0			6.454	1.65339	8.405	-0.0887567	19.063	0.0438546	50.239	0.00832023
149	1	35.8767	28.1041	93.2712	NTZ	36	0	2	2	0	0			5.431	0.194255	6.682	-0.538013	10.648	-0.188017	15	0.0916667
150	0	30.4411	14.1315	195.715	NTZ	43	0	1		0				18.179	0.22493	29.881	-0.599378	20.014	-0.0964325	30.199	0.00923872
151	1	45.7589	40.7836	59.7041	NTZ	49	0	2.5		0	2		YES	26.262	-0.159356	9.765	0.0462878	17.392	0.0455382	60.538	0.0309227
